# Supplementary material for: Bergamot and Olive Extracts as Beer Ingredients: Impact on Cell Viability, Reactive Oxygen Species, and RNA Expression of Antioxidant Enzymes
Source: Foods. 2025 Jun 6;14(12):2012. doi: 10.3390/foods14122012 (PMC12191999; doi:10.3390/foods14122012)
Supplement: Supplementary file 1 [file foods-14-02012-s001.zip]

Archive with 1 entries (1 files):
- foods-3570404-supplementary.pdf
